# Supplementary material for: Developing a Multi-Criteria Decision Making approach to compare types of classroom furniture considering mismatches for anthropometric measures of university students
Source: PLoS One. 2020 Sep 17;15(9):e0239297. doi: 10.1371/journal.pone.0239297 (PMC7498002; doi:10.1371/journal.pone.0239297)
Supplement: S1 Data — (XLSX) [file pone.0239297.s001.xlsx]

## Sheet: All
	DH	UDH	SH	SDC	BH	DDB	SW	SD
1	0.24	0.07	0.19	0.05	0.09	0.14	0.06	0.08
2	0.19	0.06	0.14	0.07	0.24	0.05	0.08	0.09
3	0.24	0.07	0.08	0.09	0.14	0.06	0.05	0.19
4	0.07	0.05	0.08	0.19	0.09	0.14	0.24	0.06
5	0.19	0.14	0.07	0.06	0.24	0.08	0.09	0.05
6	0.24	0.19	0.07	0.08	0.14	0.06	0.05	0.09
7	0.06	0.07	0.05	0.14	0.24	0.09	0.08	0.19
8	0.06	0.14	0.19	0.09	0.24	0.05	0.07	0.08
9	0.05	0.06	0.24	0.07	0.08	0.19	0.09	0.14
10	0.07	0.06	0.05	0.19	0.14	0.09	0.24	0.08
11	0.14	0.09	0.24	0.08	0.07	0.06	0.05	0.19
12	0.09	0.08	0.24	0.07	0.14	0.05	0.06	0.19
13	0.24	0.19	0.14	0.09	0.08	0.06	0.07	0.05
14	0.07	0.08	0.06	0.24	0.19	0.09	0.14	0.05
15	0.06	0.05	0.24	0.07	0.19	0.08	0.09	0.14
16	0.14	0.06	0.19	0.08	0.24	0.07	0.05	0.09
17	0.08	0.06	0.19	0.09	0.14	0.05	0.24	0.07
18	0.14	0.05	0.19	0.24	0.08	0.09	0.07	0.06
19	0.06	0.08	0.07	0.14	0.24	0.09	0.05	0.19
20	0.19	0.08	0.14	0.09	0.24	0.07	0.05	0.06
21	0.07	0.05	0.06	0.08	0.24	0.14	0.19	0.09
22	0.14	0.06	0.24	0.07	0.19	0.05	0.08	0.09
23	0.08	0.07	0.09	0.05	0.24	0.06	0.14	0.19
24	0.19	0.14	0.08	0.06	0.24	0.05	0.07	0.09
25	0.19	0.05	0.14	0.08	0.07	0.24	0.06	0.09
26	0.06	0.09	0.07	0.08	0.24	0.05	0.14	0.19
27	0.07	0.06	0.24	0.08	0.19	0.09	0.14	0.05
28	0.07	0.05	0.08	0.06	0.24	0.19	0.14	0.09
29	0.24	0.08	0.05	0.09	0.19	0.06	0.07	0.14
30	0.08	0.19	0.14	0.05	0.24	0.06	0.09	0.07
31	0.07	0.08	0.24	0.06	0.19	0.05	0.14	0.09
32	0.05	0.06	0.08	0.07	0.09	0.14	0.19	0.24
33	0.08	0.05	0.19	0.09	0.24	0.14	0.07	0.06
34	0.06	0.08	0.07	0.24	0.09	0.19	0.14	0.05
35	0.24	0.05	0.07	0.06	0.19	0.08	0.14	0.09
36	0.08	0.05	0.09	0.06	0.24	0.07	0.19	0.14
37	0.19	0.06	0.24	0.07	0.09	0.05	0.14	0.08
38	0.06	0.07	0.19	0.08	0.14	0.09	0.24	0.05
39	0.06	0.19	0.24	0.05	0.14	0.08	0.07	0.09
40	0.24	0.19	0.07	0.08	0.09	0.05	0.14	0.06
41	0.06	0.05	0.07	0.24	0.14	0.08	0.19	0.09
42	0.07	0.09	0.06	0.05	0.24	0.08	0.14	0.19
43	0.06	0.05	0.08	0.09	0.24	0.19	0.14	0.07
44	0.06	0.09	0.14	0.19	0.07	0.08	0.24	0.05
45	0.14	0.24	0.07	0.06	0.19	0.08	0.05	0.09
46	0.08	0.19	0.06	0.07	0.24	0.05	0.14	0.09
47	0.14	0.19	0.09	0.08	0.07	0.24	0.06	0.05
48	0.24	0.07	0.19	0.05	0.09	0.06	0.14	0.08
49	0.08	0.06	0.19	0.09	0.24	0.14	0.05	0.07
50	0.14	0.09	0.24	0.07	0.19	0.06	0.05	0.08
51	0.06	0.09	0.24	0.08	0.14	0.05	0.07	0.19
52	0.09	0.06	0.05	0.08	0.14	0.19	0.24	0.07
53	0.05	0.06	0.07	0.14	0.19	0.08	0.09	0.24
54	0.09	0.08	0.07	0.14	0.06	0.05	0.24	0.19
55	0.09	0.19	0.14	0.08	0.24	0.05	0.06	0.07
56	0.19	0.14	0.08	0.06	0.24	0.07	0.05	0.09
57	0.19	0.06	0.14	0.09	0.24	0.05	0.08	0.07
58	0.08	0.14	0.05	0.09	0.07	0.06	0.19	0.24
59	0.09	0.08	0.06	0.05	0.24	0.14	0.07	0.19
60	0.06	0.24	0.08	0.14	0.09	0.05	0.19	0.07
61	0.07	0.05	0.06	0.08	0.19	0.09	0.14	0.24
62	0.07	0.06	0.08	0.05	0.24	0.09	0.19	0.14
63	0.09	0.07	0.08	0.05	0.24	0.19	0.14	0.06
64	0.07	0.14	0.09	0.08	0.24	0.05	0.06	0.19
65	0.05	0.07	0.09	0.14	0.24	0.08	0.06	0.19
66	0.05	0.06	0.08	0.24	0.07	0.19	0.14	0.09
67	0.19	0.05	0.24	0.07	0.14	0.08	0.06	0.09
68	0.08	0.09	0.07	0.05	0.24	0.19	0.06	0.14
69	0.08	0.14	0.19	0.07	0.24	0.06	0.09	0.05
70	0.09	0.24	0.19	0.07	0.08	0.05	0.06	0.14
71	0.14	0.19	0.05	0.08	0.09	0.07	0.24	0.06
72	0.06	0.05	0.08	0.09	0.24	0.07	0.14	0.19
73	0.09	0.08	0.07	0.24	0.14	0.19	0.06	0.05
74	0.08	0.09	0.06	0.19	0.14	0.05	0.07	0.24
75	0.06	0.07	0.14	0.19	0.24	0.09	0.05	0.08
76	0.19	0.14	0.24	0.09	0.08	0.05	0.07	0.06
77	0.09	0.08	0.24	0.06	0.19	0.05	0.07	0.14
78	0.08	0.07	0.05	0.06	0.24	0.09	0.14	0.19
79	0.24	0.07	0.14	0.09	0.19	0.06	0.05	0.08
80	0.05	0.06	0.14	0.08	0.19	0.09	0.07	0.24
81	0.14	0.09	0.08	0.19	0.05	0.24	0.06	0.07
82	0.08	0.06	0.07	0.24	0.19	0.05	0.09	0.14
83	0.24	0.05	0.09	0.07	0.14	0.08	0.06	0.19
84	0.09	0.14	0.06	0.19	0.24	0.05	0.07	0.08
85	0.06	0.08	0.07	0.05	0.09	0.24	0.19	0.14
86	0.24	0.19	0.14	0.09	0.08	0.07	0.05	0.06
87	0.08	0.06	0.05	0.24	0.07	0.09	0.19	0.14
88	0.08	0.06	0.14	0.07	0.24	0.05	0.09	0.19
89	0.08	0.05	0.06	0.09	0.24	0.07	0.14	0.19
90	0.05	0.08	0.06	0.14	0.24	0.07	0.09	0.19
91	0.24	0.14	0.09	0.06	0.19	0.05	0.08	0.07
92	0.08	0.07	0.05	0.14	0.24	0.06	0.19	0.09
93	0.07	0.06	0.08	0.09	0.24	0.19	0.14	0.05
94	0.19	0.14	0.08	0.09	0.24	0.07	0.06	0.05
95	0.19	0.05	0.14	0.06	0.24	0.09	0.07	0.08
96	0.14	0.05	0.06	0.07	0.08	0.24	0.19	0.09
97	0.14	0.09	0.06	0.08	0.24	0.05	0.07	0.19
98	0.09	0.14	0.05	0.19	0.08	0.06	0.07	0.24
99	0.08	0.07	0.24	0.06	0.09	0.19	0.14	0.05
100	0.07	0.05	0.08	0.09	0.24	0.06	0.14	0.19
101	0.05	0.06	0.07	0.19	0.09	0.24	0.08	0.14
102	0.07	0.05	0.08	0.14	0.19	0.09	0.06	0.24
103	0.19	0.07	0.08	0.05	0.14	0.24	0.09	0.06
104	0.24	0.14	0.09	0.19	0.08	0.07	0.06	0.05
105	0.08	0.09	0.05	0.06	0.24	0.14	0.07	0.19
106	0.07	0.14	0.09	0.05	0.24	0.06	0.19	0.08
107	0.08	0.14	0.09	0.07	0.19	0.05	0.06	0.24
108	0.19	0.08	0.14	0.09	0.24	0.05	0.06	0.07
109	0.06	0.05	0.19	0.07	0.24	0.08	0.09	0.14
110	0.19	0.06	0.08	0.05	0.24	0.07	0.09	0.14
111	0.08	0.06	0.19	0.07	0.24	0.05	0.09	0.14
	DH	UDH	SH	SDC	BH	DDB	SW	SD	Total Sum
Average	0.11397	0.09226	0.11693	0.10019	0.17512	0.09486	0.10864	0.11803	0.92
Weight	0.114	0.092	0.117	0.1	0.175	0.095	0.109	0.118	0.92

## Sheet: Male
	DH	UDH	SH	SDC	BH	DDB	SW	SD
41	0.06	0.05	0.07	0.24	0.14	0.08	0.19	0.09
42	0.07	0.09	0.06	0.05	0.24	0.08	0.14	0.19
43	0.06	0.05	0.08	0.09	0.24	0.19	0.14	0.07
44	0.06	0.09	0.14	0.19	0.07	0.08	0.24	0.05
45	0.14	0.24	0.07	0.06	0.19	0.08	0.05	0.09
46	0.08	0.19	0.06	0.07	0.24	0.05	0.14	0.09
47	0.14	0.19	0.09	0.08	0.07	0.24	0.06	0.05
48	0.24	0.07	0.19	0.05	0.09	0.06	0.14	0.08
49	0.08	0.06	0.19	0.09	0.24	0.14	0.05	0.07
50	0.14	0.09	0.24	0.07	0.19	0.06	0.05	0.08
51	0.06	0.09	0.24	0.08	0.14	0.05	0.07	0.19
52	0.09	0.06	0.05	0.08	0.14	0.19	0.24	0.07
53	0.05	0.06	0.07	0.14	0.19	0.08	0.09	0.24
54	0.09	0.08	0.07	0.14	0.06	0.05	0.24	0.19
55	0.09	0.19	0.14	0.08	0.24	0.05	0.06	0.07
56	0.19	0.14	0.08	0.06	0.24	0.07	0.05	0.09
57	0.19	0.06	0.14	0.09	0.24	0.05	0.08	0.07
58	0.08	0.14	0.05	0.09	0.07	0.06	0.19	0.24
59	0.09	0.08	0.06	0.05	0.24	0.14	0.07	0.19
60	0.06	0.24	0.08	0.14	0.09	0.05	0.19	0.07
61	0.07	0.05	0.06	0.08	0.19	0.09	0.14	0.24
62	0.07	0.06	0.08	0.05	0.24	0.09	0.19	0.14
63	0.09	0.07	0.08	0.05	0.24	0.19	0.14	0.06
64	0.07	0.14	0.09	0.08	0.24	0.05	0.06	0.19
65	0.05	0.07	0.09	0.14	0.24	0.08	0.06	0.19
66	0.05	0.06	0.08	0.24	0.07	0.19	0.14	0.09
67	0.19	0.05	0.24	0.07	0.14	0.08	0.06	0.09
68	0.08	0.09	0.07	0.05	0.24	0.19	0.06	0.14
69	0.08	0.14	0.19	0.07	0.24	0.06	0.09	0.05
70	0.09	0.24	0.19	0.07	0.08	0.05	0.06	0.14
71	0.14	0.19	0.05	0.08	0.09	0.07	0.24	0.06
72	0.06	0.05	0.08	0.09	0.24	0.07	0.14	0.19
73	0.09	0.08	0.07	0.24	0.14	0.19	0.06	0.05
74	0.08	0.09	0.06	0.19	0.14	0.05	0.07	0.24
75	0.06	0.07	0.14	0.19	0.24	0.09	0.05	0.08
76	0.19	0.14	0.24	0.09	0.08	0.05	0.07	0.06
77	0.09	0.08	0.24	0.06	0.19	0.05	0.07	0.14
78	0.08	0.07	0.05	0.06	0.24	0.09	0.14	0.19
79	0.24	0.07	0.14	0.09	0.19	0.06	0.05	0.08
80	0.05	0.06	0.14	0.08	0.19	0.09	0.07	0.24
81	0.14	0.09	0.08	0.19	0.05	0.24	0.06	0.07
82	0.08	0.06	0.07	0.24	0.19	0.05	0.09	0.14
83	0.24	0.05	0.09	0.07	0.14	0.08	0.06	0.19
84	0.09	0.14	0.06	0.19	0.24	0.05	0.07	0.08
85	0.06	0.08	0.07	0.05	0.09	0.24	0.19	0.14
86	0.24	0.19	0.14	0.09	0.08	0.07	0.05	0.06
87	0.08	0.06	0.05	0.24	0.07	0.09	0.19	0.14
88	0.08	0.06	0.14	0.07	0.24	0.05	0.09	0.19
89	0.08	0.05	0.06	0.09	0.24	0.07	0.14	0.19
90	0.05	0.08	0.06	0.14	0.24	0.07	0.09	0.19
91	0.24	0.14	0.09	0.06	0.19	0.05	0.08	0.07
92	0.08	0.07	0.05	0.14	0.24	0.06	0.19	0.09
93	0.07	0.06	0.08	0.09	0.24	0.19	0.14	0.05
94	0.19	0.14	0.08	0.09	0.24	0.07	0.06	0.05
95	0.19	0.05	0.14	0.06	0.24	0.09	0.07	0.08
96	0.14	0.05	0.06	0.07	0.08	0.24	0.19	0.09
97	0.14	0.09	0.06	0.08	0.24	0.05	0.07	0.19
98	0.09	0.14	0.05	0.19	0.08	0.06	0.07	0.24
99	0.08	0.07	0.24	0.06	0.09	0.19	0.14	0.05
100	0.07	0.05	0.08	0.09	0.24	0.06	0.14	0.19
101	0.05	0.06	0.07	0.19	0.09	0.24	0.08	0.14
102	0.07	0.05	0.08	0.14	0.19	0.09	0.06	0.24
103	0.19	0.07	0.08	0.05	0.14	0.24	0.09	0.06
104	0.24	0.14	0.09	0.19	0.08	0.07	0.06	0.05
105	0.08	0.09	0.05	0.06	0.24	0.14	0.07	0.19
106	0.07	0.14	0.09	0.05	0.24	0.06	0.19	0.08
107	0.08	0.14	0.09	0.07	0.19	0.05	0.06	0.24
108	0.19	0.08	0.14	0.09	0.24	0.05	0.06	0.07
109	0.06	0.05	0.19	0.07	0.24	0.08	0.09	0.14
110	0.19	0.06	0.08	0.05	0.24	0.07	0.09	0.14
111	0.08	0.06	0.19	0.07	0.24	0.05	0.09	0.14
	DH	UDH	SH	SDC	BH	DDB	SW	SD	Total Sum
Average	0.10859	0.09563	0.10493	0.10338	0.17761	0.09775	0.10648	0.12563	0.92
Weight	0.109	0.095	0.105	0.103	0.178	0.098	0.106	0.126	0.92

## Sheet: Female
	DH	UDH	SH	SDC	BH	DDB	SW	SD
1	0.24	0.07	0.19	0.05	0.09	0.14	0.06	0.08
2	0.19	0.06	0.14	0.07	0.24	0.05	0.08	0.09
3	0.24	0.07	0.08	0.09	0.14	0.06	0.05	0.19
4	0.07	0.05	0.08	0.19	0.09	0.14	0.24	0.06
5	0.19	0.14	0.07	0.06	0.24	0.08	0.09	0.05
6	0.24	0.19	0.07	0.08	0.14	0.06	0.05	0.09
7	0.06	0.07	0.05	0.14	0.24	0.09	0.08	0.19
8	0.06	0.14	0.19	0.09	0.24	0.05	0.07	0.08
9	0.05	0.06	0.24	0.07	0.08	0.19	0.09	0.14
10	0.07	0.06	0.05	0.19	0.14	0.09	0.24	0.08
11	0.14	0.09	0.24	0.08	0.07	0.06	0.05	0.19
12	0.09	0.08	0.24	0.07	0.14	0.05	0.06	0.19
13	0.24	0.19	0.14	0.09	0.08	0.06	0.07	0.05
14	0.07	0.08	0.06	0.24	0.19	0.09	0.14	0.05
15	0.06	0.05	0.24	0.07	0.19	0.08	0.09	0.14
16	0.14	0.06	0.19	0.08	0.24	0.07	0.05	0.09
17	0.08	0.06	0.19	0.09	0.14	0.05	0.24	0.07
18	0.14	0.05	0.19	0.24	0.08	0.09	0.07	0.06
19	0.06	0.08	0.07	0.14	0.24	0.09	0.05	0.19
20	0.19	0.08	0.14	0.09	0.24	0.07	0.05	0.06
21	0.07	0.05	0.06	0.08	0.24	0.14	0.19	0.09
22	0.14	0.06	0.24	0.07	0.19	0.05	0.08	0.09
23	0.08	0.07	0.09	0.05	0.24	0.06	0.14	0.19
24	0.19	0.14	0.08	0.06	0.24	0.05	0.07	0.09
25	0.19	0.05	0.14	0.08	0.07	0.24	0.06	0.09
26	0.06	0.09	0.07	0.08	0.24	0.05	0.14	0.19
27	0.07	0.06	0.24	0.08	0.19	0.09	0.14	0.05
28	0.07	0.05	0.08	0.06	0.24	0.19	0.14	0.09
29	0.24	0.08	0.05	0.09	0.19	0.06	0.07	0.14
30	0.08	0.19	0.14	0.05	0.24	0.06	0.09	0.07
31	0.07	0.08	0.24	0.06	0.19	0.05	0.14	0.09
32	0.05	0.06	0.08	0.07	0.09	0.14	0.19	0.24
33	0.08	0.05	0.19	0.09	0.24	0.14	0.07	0.06
34	0.06	0.08	0.07	0.24	0.09	0.19	0.14	0.05
35	0.24	0.05	0.07	0.06	0.19	0.08	0.14	0.09
36	0.08	0.05	0.09	0.06	0.24	0.07	0.19	0.14
37	0.19	0.06	0.24	0.07	0.09	0.05	0.14	0.08
38	0.06	0.07	0.19	0.08	0.14	0.09	0.24	0.05
39	0.06	0.19	0.24	0.05	0.14	0.08	0.07	0.09
40	0.24	0.19	0.07	0.08	0.09	0.05	0.14	0.06
	DH	UDH	SH	SDC	BH	DDB	SW	SD	Total Sum
Average	0.1235	0.0863	0.1382	0.0945	0.17075	0.08975	0.1125	0.1045	0.92
Weight	0.124	0.086	0.138	0.095	0.171	0.09	0.112	0.104	0.92
