# Supplementary material for: Developing a Multi-Criteria Decision Making approach to compare types of classroom furniture considering mismatches for anthropometric measures of university students
Source: PLoS One. 2020 Sep 17;15(9):e0239297. doi: 10.1371/journal.pone.0239297 (PMC7498002; doi:10.1371/journal.pone.0239297)
Supplement: S2 Data — (XLSX) [file pone.0239297.s002.xlsx]

## Sheet: Results
Volunteer Number	Gender	Age	Stature	Anthropometric Measures in sitting position												M	کارشناسی
				SH	SUH	EH	TH	AD	BPL	PH	KH	HW				F	ک ارشد
1	M	21	177	64	48.5	27.5	16.5	22.8	46.5	46	59	38.9					دکتری
2	M	24	170	59.5	48	25.5	15.5	17.8	44.5	45	58	36.3
3	M	21	184	68	49	26	16	20.2	47	48.5	60	38.3
4	M	21	183	69	52	27.8	21.5	20.3	52	46	60	45.5
5	M	20	181	67.5	48	30.8	19.2	24.2	49.5	42	56.5	43.1
6	M	20	177	63.5	46.2	24.2	18.5	19.8	47.2	45.6	56.8	37.1
7	M	21	179.5	64	49.5	28	19	29	54	48	59	46.5
8	M	23	166	60.5	48	24	15	21.3	46	44.5	54	39.2
9	M	22	178	65.5	46.3	22.4	15.3	19.8	46.8	45.8	57.3	37
10	M	23	162	57.1	42	17.7	14.4	16.2	46.5	42.9	53.3	34.4
11	M	22	177.5	61.3	44.6	24	16	20.2	48.7	47.2	58	37.9
12	M	22	172	60.7	40.3	23.5	13.4	21.9	46.5	43.8	54.9	41
13	M	24	174	63.6	48.5	29.9	15.5	19.6	46.2	44.1	56.9	36.7
14	M	20	182	64	45.5	23.5	15.8	23.5	54	47.3	58	41.4
15	M	20	173	58	43	21.2	16.2	23	51.6	45.9	57.7	41.9
16	M	20	173	60	45.1	24	16	21.8	49	43.4	55.8	39.6
17	M	21	170.5	59.5	44.8	23.7	17.8	25	46.2	44.8	58.5	40.8
18	M	21	180	66	43.5	28.8	19.7	32.9	46.842	42	60.5	46.1
19	M	22	177	62.8	46.5	24	17.3	23.8	46.5	44.5	57	38.3
20	M	20	165	58.8	39.5	24.5	12.5	21.6	44	43	53.5	37.2
21	M	21	177	62	44	24	18.3	25	48.5	48	61	41.5
22	M	25	188	65	49	23	18.5	24	53	50	62.5	46
23	M	23	172	61	47	23.5	15	19	44.5	45.6	54.7	35.4
24	M	19	172.5	60.3	45.7	21	15.6	29.3	48	46	57.5	45
25	M	19	155.5	51.5	39.5	23.3	16.2	21.1	44.2	39.5	51	38.4
26	M	19	173.5	64	44.5	25	15	20.5	46.7	45	54.5	35.8
27	M	20	169.5	54.5	41.3	21.5	14.9	21.7	46	44.5	55.7	39.5
28	M	20	179	58.3	46.2	22.8	16.5	24.7	52.3	47.7	58.7	39.3
29	M	21	171.5	63.4	49.2	25.3	12.4	21.1	48.9	44.1	53.8	35.3
30	M	22	181	64.4	51.5	27	16.8	29.4	49.4	47.3	59.1	46.5
31	M	24	193.5	67.9	49.8	26.3	17.5	23.7	55.8	52.1	65.4	40.6
32	M	23	182.5	60.6	45.5	26.3	16.4	24.5	50.6	44.8	59.1	40.5
33	M	22	180.5	64.6	51	25.5	16.8	22.3	47.4	47	59.5	41.3
34	M	21	172.5	60.5	43	25	15	21.2	48	48.3	58.5	36.2
35	M	21	180	63.8	46	24.7	16.5	19.6	52.2	49.4	60.1	35.2
36	M	23	175.5	64.4	50	26	16.8	24.4	46.1	46	57.8	40.7
37	M	20	179.5	58.5	44	20.5	16.5	20.8	47.1	47.5	60	40.2
38	M	25	172.5	61	44.8	25	16.1	22.3	49.4	45.7	56.5	38.1
39	M	23	180.4	64.2	47.6	23.5	15.9	22.8	49.5	47	59.1	37.7
40	M	21	181	62.5	45.5	23	17.1	24.7	54.5	48.7	60.5	41.2
41	M	24	171.5	63.1	48	26	15.3	27.9	45	45.8	56.5	40.7
42	M	21	176.5	62.9	44.5	30.5	17.5	39.5	49.1	47	59.5	49.3
43	M	22	177.6	61.5	50.7	29.7	18	27.2	51.2	46	56.8	45
44	M	24	174.3	60	43.5	22.8	16.6	21.8	51.4	45	57.6	40.9
45	M	21	178.7	60.6	57	20.5	17.3	23.5	53.8	48	61.2	42.3
46	M	21	168	61.5	45.5	25.3	15.7	20.8	44.5	45.3	55.7	37.1
47	M	21	169.3	63.5	47.3	22.5	14.9	19.5	45	44.8	54	38.5
48	M	20	180	60	43.6	19.9	17.5	24.8	49.8	50.8	61.5	41.6
49	M	20	177.9	65.7	48.5	25.5	14.4	16.3	45.7	48.2	57.9	35.2
50	M	21	166.5	59	43.5	25.3	14	21.7	48	45.2	54.6	38.2
51	M	21	193	70.1	53.9	24.8	23.5	24.7	49.2	52.1	66.5	43.9
52	M	22	180.5	65.8	47.5	25.6	17.5	23.9	45.9	48.6	59.9	40.2
53	M	21	178	64.5	47.2	22.4	16.3	21.5	50	48.6	58.8	35.7
54	M	20	173	63.4	45.8	22.8	15.9	26.5	47.9	45.2	56.5	40
55	M	20	178.3	62.7	46	27	17	31.6	50.8	47.4	58	40.6
56	M	19	173.9	62.3	45.5	21.7	16.1	21.5	46.5	47	56.5	36.7
57	M	22	186	67.1	47.2	25.2	18.3	23.1	49.6	50	61.6	40.5
58	M	21	184.5	69.9	53	28.3	17.8	24.8	54	47.8	58	44.2
59	M	19	176	66	48	25	15.3	18.7	47.6	47.5	56.6	36.5
60	M	19	175	63.2	46.5	21.8	15	18.6	49.6	48.5	58.5	36
61	M	19	167	60	45.1	22.8	14.2	19.2	47.1	44.5	53.3	34.9
62	M	22	175	60.5	42	26.5	17	30.6	47.1	46.4	60.3	41.3
63	M	18	178	59.7	42	23.1	15.6	22.1	50.5	47	58	37
64	M	23	165.8	59.9	47	28	12.4	20.7	47.3	44.6	53.8	36
65	M	25	182.5	65.2	47	26.7	17.4	22.6	48.4	47.1	58.5	39.7
66	M	19	168.4	61.5	45.5	19.5	16	22.4	45.5	44.4	54.5	39.5
67	M	19	175	62.4	46.5	23.4	13.5	22.2	48	45.6	55.5	38.5
68	M	20	172	59.8	44.5	29	13.5	20.9	50	46.5	56.3	32.7
69	M	20	168	58.3	42.7	21	15.6	25.3	46	43.8	54.8	39.7
70	M	19	172	61.5	47	24.2	15.5	19.1	48	46.6	57.2	35.5
71	M	23	188	65.6	50	25.5	15.2	23.4	54.1	51.5	53.4	41.6
72	F	21	168	56	42	25	13	26.5	51.5	45.5	55.5	39.3
73	F	20	171	59	48	24	12.5	16.1	46.3	48	56	37.8
74	F	21	157	54.2	43	24	13	19.5	52	44	53.3	36.4
75	F	21	169	58	47	25	15.5	22.1	50	49	59	43.4
76	F	21	171	57.5	45.5	25	15.2	23.9	48	47.5	61	39.5
77	F	21	160.2	51.5	43	29	11	18	47	46.5	55	35
78	F	21	168	54	46	21	14.5	19.4	48	47.8	58	38.6
79	F	21	160	52	43	20.5	11.5	17.5	47	46.5	54	34.4
80	F	21	158.5	52.5	44	23	13.5	20.3	43.5	44	53	36.4
81	F	20	173.6	60	49.5	25	15	20.9	50.5	47.5	58	40.7
82	F	22	158.7	53	43	25.5	13	18.5	48.5	46	54.5	37.3
83	F	20	158	52	44.5	24.5	14	20.4	47.5	46	55	38.4
84	F	23	162.5	54	44.5	23.5	15	18.7	48	46	55.5	37.6
85	F	19	151.3	52	45	21	13	19.5	44.5	43	51	36.1
86	F	19	157.2	59.5	49	25.5	14.5	21.4	52	44.5	52.5	43.5
87	F	19	163.6	57	47.5	23.3	14	20.5	50.5	46	55.5	38.6
88	F	19	162.4	53.7	45	20.5	13	18.5	50	46	54.5	37.6
89	F	19	158.7	56	46	26	16	24.7	49	45	57	41.3
90	F	21	160.3	57.5	51	25	15	18.5	48	46	54	39.1
91	F	21	165	56	47.5	23.5	14.5	19	47.5	48	56	36.5
92	F	19	155.5	52	43.5	23	15.5	23.3	50.5	44.5	55.5	43.5
93	F	19	157.2	52	41.5	22	15	25.7	47	45.5	56	43.2
94	F	25	158	52	42	21	13	19.5	45	46.5	55.5	39.8
95	F	21	160.8	56.5	44.5	23	16	21.7	46.5	44.5	54	41.2
96	F	23	163.4	52.5	42	22.5	13	19.8	51.5	46.8	54.5	39.5
97	F	19	159	53.5	45	21	12.5	17.7	46.5	46.5	54.3	35
98	F	26	167	57	43	23	14.5	23	54.5	47.5	57	45.2
99	F	22	169	52	45	22.5	12.5	18	50	46	54.5	36.9
100	F	24	160.5	54.5	43	24.5	15.5	25.5	50	45.5	56.5	44.5
101	F	22	159.5	54	44	21.5	13	16.4	50.5	44.5	52.89	34.7
102	F	27	151.5	54.5	44	24.5	14.5	24.5	49.5	43.5	50.5	40.4
103	F	26	163.5	53	44	22.5	12.5	18.2	53	47	55	38.5
104	F	26	165	57.7	51	27	14.3	20.1	50.5	46.5	54.5	39
105	F	22	165.7	54.5	46.5	25	15.5	25.2	56.5	47	59	43.7
106	F	23	162.8	54.5	48.5	25	14.3	20.3	51	46	56.3	39.6
107	F	23	159.8	54	44	21.5	14.5	22	48.5	45.5	56	39
108	F	22	156.6	54	44	25.5	17	20.2	50	44	57.5	46
109	F	19	162.2	58.3	50	28	12.5	19.2	48	46	54.5	38.6
110	F	19	150	53.5	39.5	20.5	13	20.5	46	44	53	36.9
111	F	20	169	55.5	43	22.5	13.5	21	56	48.5	57	44.3
